# Supplementary material for: An archive of longitudinal recordings of the vocalizations of adult Gombe chimpanzees
Source: Sci Data. 2015 May 26;2:150027. doi: 10.1038/sdata.2015.27 (PMC4443877; doi:10.1038/sdata.2015.27)
Supplement: Supplementary file 1 [file sdata201527-isa1.zip]

Archive with 3 entries (3 files):
- i_Investigation.txt
- s_study_Plooij.txt
- a_assay_Plooij.txt
