# Supplementary material for: An archive of longitudinal recordings of the vocalizations of adult Gombe chimpanzees
Source: Sci Data. 2015 May 26;2:150027. doi: 10.1038/sdata.2015.27 (PMC4443877; doi:10.1038/sdata.2015.27)
Supplement: Supplementary file 1 [file sdata201527-isa1.zip › a_assay_Plooij.txt]

Sample Name	Protocol REF	Parameter Value[microphone]	Parameter Value[recorder]	Comment[number of recordings]	Assay Name	Raw Data File	Comment [Data Repository]	Comment [Data Record Accession]	Comment [Data Record URI]	Protocol REF	Protocol REF	Derived Data File	Comment [Data Repository]	Comment [Data Record Accession]	Comment [Data Record URI]
FLO	Longitudinal (time series) sound recording of and commentary on free-living chimpanzees	Sennheiser MKH 815T	Nagra Unspecified Model	7	FLO	Adults 1.wav/Adults 2.wav/Adults 3.wav/Adults 4.wav/Adults 5.wav/Adults 6.wav/Adults 7.wav	Dryad	10.5061/dryad.sd15m	http://dx.doi.org/10.5061/dryad.sd15m	Selection and annotation of analogue audio specimens	Digitization	AdultDirSounds11Dec14Final.xls	Dryad	10.5061/dryad.sd15m	http://dx.doi.org/10.5061/dryad.sd15m
HUGO	Longitudinal (time series) sound recording of and commentary on free-living chimpanzees	Sennheiser MKH 815T	Nagra Unspecified Model	19	HUGO	Adults 1.wav/Adults 2.wav/Adults 3.wav/Adults 4.wav/Adults 5.wav/Adults 6.wav/Adults 7.wav	Dryad	10.5061/dryad.sd15m	http://dx.doi.org/10.5061/dryad.sd15m	Selection and annotation of analogue audio specimens	Digitization	AdultDirSounds11Dec14Final.xls	Dryad	10.5061/dryad.sd15m	http://dx.doi.org/10.5061/dryad.sd15m
GOLIATH	Longitudinal (time series) sound recording of and commentary on free-living chimpanzees	Sennheiser MKH 815T	Nagra Unspecified Model	21	GOLIATH	Adults 1.wav/Adults 2.wav/Adults 3.wav/Adults 4.wav/Adults 5.wav/Adults 6.wav/Adults 7.wav	Dryad	10.5061/dryad.sd15m	http://dx.doi.org/10.5061/dryad.sd15m	Selection and annotation of analogue audio specimens	Digitization	AdultDirSounds11Dec14Final.xls	Dryad	10.5061/dryad.sd15m	http://dx.doi.org/10.5061/dryad.sd15m
MIKE	Longitudinal (time series) sound recording of and commentary on free-living chimpanzees	Sennheiser MKH 815T	Nagra Unspecified Model	24	MIKE	Adults 1.wav/Adults 2.wav/Adults 3.wav/Adults 4.wav/Adults 5.wav/Adults 6.wav/Adults 7.wav	Dryad	10.5061/dryad.sd15m	http://dx.doi.org/10.5061/dryad.sd15m	Selection and annotation of analogue audio specimens	Digitization	AdultDirSounds11Dec14Final.xls	Dryad	10.5061/dryad.sd15m	http://dx.doi.org/10.5061/dryad.sd15m
HUGH	Longitudinal (time series) sound recording of and commentary on free-living chimpanzees	Sennheiser MKH 815T	Nagra Unspecified Model	2	HUGH	Adults 1.wav/Adults 2.wav/Adults 3.wav/Adults 4.wav/Adults 5.wav/Adults 6.wav/Adults 7.wav	Dryad	10.5061/dryad.sd15m	http://dx.doi.org/10.5061/dryad.sd15m	Selection and annotation of analogue audio specimens	Digitization	AdultDirSounds11Dec14Final.xls	Dryad	10.5061/dryad.sd15m	http://dx.doi.org/10.5061/dryad.sd15m
MADAM B	Longitudinal (time series) sound recording of and commentary on free-living chimpanzees	Sennheiser MKH 815T	Nagra Unspecified Model	2	MADAM B	Adults 1.wav/Adults 2.wav/Adults 3.wav/Adults 4.wav/Adults 5.wav/Adults 6.wav/Adults 7.wav	Dryad	10.5061/dryad.sd15m	http://dx.doi.org/10.5061/dryad.sd15m	Selection and annotation of analogue audio specimens	Digitization	AdultDirSounds11Dec14Final.xls	Dryad	10.5061/dryad.sd15m	http://dx.doi.org/10.5061/dryad.sd15m
HUMPHREY	Longitudinal (time series) sound recording of and commentary on free-living chimpanzees	Sennheiser MKH 815T	Nagra Unspecified Model	58	HUMPHREY	Adults 1.wav/Adults 2.wav/Adults 3.wav/Adults 4.wav/Adults 5.wav/Adults 6.wav/Adults 7.wav	Dryad	10.5061/dryad.sd15m	http://dx.doi.org/10.5061/dryad.sd15m	Selection and annotation of analogue audio specimens	Digitization	AdultDirSounds11Dec14Final.xls	Dryad	10.5061/dryad.sd15m	http://dx.doi.org/10.5061/dryad.sd15m
FABEN	Longitudinal (time series) sound recording of and commentary on free-living chimpanzees	Sennheiser MKH 815T	Nagra Unspecified Model	45	FABEN	Adults 1.wav/Adults 2.wav/Adults 3.wav/Adults 4.wav/Adults 5.wav/Adults 6.wav/Adults 7.wav	Dryad	10.5061/dryad.sd15m	http://dx.doi.org/10.5061/dryad.sd15m	Selection and annotation of analogue audio specimens	Digitization	AdultDirSounds11Dec14Final.xls	Dryad	10.5061/dryad.sd15m	http://dx.doi.org/10.5061/dryad.sd15m
DE	Longitudinal (time series) sound recording of and commentary on free-living chimpanzees	Sennheiser MKH 815T	Nagra Unspecified Model	4	DE	Adults 1.wav/Adults 2.wav/Adults 3.wav/Adults 4.wav/Adults 5.wav/Adults 6.wav/Adults 7.wav	Dryad	10.5061/dryad.sd15m	http://dx.doi.org/10.5061/dryad.sd15m	Selection and annotation of analogue audio specimens	Digitization	AdultDirSounds11Dec14Final.xls	Dryad	10.5061/dryad.sd15m	http://dx.doi.org/10.5061/dryad.sd15m
WILLY WALLY	Longitudinal (time series) sound recording of and commentary on free-living chimpanzees	Sennheiser MKH 815T	Nagra Unspecified Model	3	WILLY WALLY	Adults 1.wav/Adults 2.wav/Adults 3.wav/Adults 4.wav/Adults 5.wav/Adults 6.wav/Adults 7.wav	Dryad	10.5061/dryad.sd15m	http://dx.doi.org/10.5061/dryad.sd15m	Selection and annotation of analogue audio specimens	Digitization	AdultDirSounds11Dec14Final.xls	Dryad	10.5061/dryad.sd15m	http://dx.doi.org/10.5061/dryad.sd15m
MELISSA	Longitudinal (time series) sound recording of and commentary on free-living chimpanzees	Sennheiser MKH 815T	Nagra Unspecified Model	35	MELISSA	Adults 1.wav/Adults 2.wav/Adults 3.wav/Adults 4.wav/Adults 5.wav/Adults 6.wav/Adults 7.wav	Dryad	10.5061/dryad.sd15m	http://dx.doi.org/10.5061/dryad.sd15m	Selection and annotation of analogue audio specimens	Digitization	AdultDirSounds11Dec14Final.xls	Dryad	10.5061/dryad.sd15m	http://dx.doi.org/10.5061/dryad.sd15m
PASSION	Longitudinal (time series) sound recording of and commentary on free-living chimpanzees	Sennheiser MKH 815T	Nagra Unspecified Model	9	PASSION	Adults 1.wav/Adults 2.wav/Adults 3.wav/Adults 4.wav/Adults 5.wav/Adults 6.wav/Adults 7.wav	Dryad	10.5061/dryad.sd15m	http://dx.doi.org/10.5061/dryad.sd15m	Selection and annotation of analogue audio specimens	Digitization	AdultDirSounds11Dec14Final.xls	Dryad	10.5061/dryad.sd15m	http://dx.doi.org/10.5061/dryad.sd15m
NOPE	Longitudinal (time series) sound recording of and commentary on free-living chimpanzees	Sennheiser MKH 815T	Nagra Unspecified Model	5	NOPE	Adults 1.wav/Adults 2.wav/Adults 3.wav/Adults 4.wav/Adults 5.wav/Adults 6.wav/Adults 7.wav	Dryad	10.5061/dryad.sd15m	http://dx.doi.org/10.5061/dryad.sd15m	Selection and annotation of analogue audio specimens	Digitization	AdultDirSounds11Dec14Final.xls	Dryad	10.5061/dryad.sd15m	http://dx.doi.org/10.5061/dryad.sd15m
CHARLIE	Longitudinal (time series) sound recording of and commentary on free-living chimpanzees	Sennheiser MKH 815T	Nagra Unspecified Model	29	CHARLIE	Adults 1.wav/Adults 2.wav/Adults 3.wav/Adults 4.wav/Adults 5.wav/Adults 6.wav/Adults 7.wav	Dryad	10.5061/dryad.sd15m	http://dx.doi.org/10.5061/dryad.sd15m	Selection and annotation of analogue audio specimens	Digitization	AdultDirSounds11Dec14Final.xls	Dryad	10.5061/dryad.sd15m	http://dx.doi.org/10.5061/dryad.sd15m
EVERED	Longitudinal (time series) sound recording of and commentary on free-living chimpanzees	Sennheiser MKH 815T	Nagra Unspecified Model	48	EVERED	Adults 1.wav/Adults 2.wav/Adults 3.wav/Adults 4.wav/Adults 5.wav/Adults 6.wav/Adults 7.wav	Dryad	10.5061/dryad.sd15m	http://dx.doi.org/10.5061/dryad.sd15m	Selection and annotation of analogue audio specimens	Digitization	AdultDirSounds11Dec14Final.xls	Dryad	10.5061/dryad.sd15m	http://dx.doi.org/10.5061/dryad.sd15m
PALLAS	Longitudinal (time series) sound recording of and commentary on free-living chimpanzees	Sennheiser MKH 815T	Nagra Unspecified Model	54	PALLAS	Adults 1.wav/Adults 2.wav/Adults 3.wav/Adults 4.wav/Adults 5.wav/Adults 6.wav/Adults 7.wav	Dryad	10.5061/dryad.sd15m	http://dx.doi.org/10.5061/dryad.sd15m	Selection and annotation of analogue audio specimens	Digitization	AdultDirSounds11Dec14Final.xls	Dryad	10.5061/dryad.sd15m	http://dx.doi.org/10.5061/dryad.sd15m
ATHENA	Longitudinal (time series) sound recording of and commentary on free-living chimpanzees	Sennheiser MKH 815T	Nagra Unspecified Model	11	ATHENA	Adults 1.wav/Adults 2.wav/Adults 3.wav/Adults 4.wav/Adults 5.wav/Adults 6.wav/Adults 7.wav	Dryad	10.5061/dryad.sd15m	http://dx.doi.org/10.5061/dryad.sd15m	Selection and annotation of analogue audio specimens	Digitization	AdultDirSounds11Dec14Final.xls	Dryad	10.5061/dryad.sd15m	http://dx.doi.org/10.5061/dryad.sd15m
FIGAN	Longitudinal (time series) sound recording of and commentary on free-living chimpanzees	Sennheiser MKH 815T	Nagra Unspecified Model	73	FIGAN	Adults 1.wav/Adults 2.wav/Adults 3.wav/Adults 4.wav/Adults 5.wav/Adults 6.wav/Adults 7.wav	Dryad	10.5061/dryad.sd15m	http://dx.doi.org/10.5061/dryad.sd15m	Selection and annotation of analogue audio specimens	Digitization	AdultDirSounds11Dec14Final.xls	Dryad	10.5061/dryad.sd15m	http://dx.doi.org/10.5061/dryad.sd15m
GODI	Longitudinal (time series) sound recording of and commentary on free-living chimpanzees	Sennheiser MKH 815T	Nagra Unspecified Model	15	GODI	Adults 1.wav/Adults 2.wav/Adults 3.wav/Adults 4.wav/Adults 5.wav/Adults 6.wav/Adults 7.wav	Dryad	10.5061/dryad.sd15m	http://dx.doi.org/10.5061/dryad.sd15m	Selection and annotation of analogue audio specimens	Digitization	AdultDirSounds11Dec14Final.xls	Dryad	10.5061/dryad.sd15m	http://dx.doi.org/10.5061/dryad.sd15m
NOVA	Longitudinal (time series) sound recording of and commentary on free-living chimpanzees	Sennheiser MKH 815T	Nagra Unspecified Model	32	NOVA	Adults 1.wav/Adults 2.wav/Adults 3.wav/Adults 4.wav/Adults 5.wav/Adults 6.wav/Adults 7.wav	Dryad	10.5061/dryad.sd15m	http://dx.doi.org/10.5061/dryad.sd15m	Selection and annotation of analogue audio specimens	Digitization	AdultDirSounds11Dec14Final.xls	Dryad	10.5061/dryad.sd15m	http://dx.doi.org/10.5061/dryad.sd15m
GIGI	Longitudinal (time series) sound recording of and commentary on free-living chimpanzees	Sennheiser MKH 815T	Nagra Unspecified Model	14	GIGI	Adults 1.wav/Adults 2.wav/Adults 3.wav/Adults 4.wav/Adults 5.wav/Adults 6.wav/Adults 7.wav	Dryad	10.5061/dryad.sd15m	http://dx.doi.org/10.5061/dryad.sd15m	Selection and annotation of analogue audio specimens	Digitization	AdultDirSounds11Dec14Final.xls	Dryad	10.5061/dryad.sd15m	http://dx.doi.org/10.5061/dryad.sd15m
SATAN	Longitudinal (time series) sound recording of and commentary on free-living chimpanzees	Sennheiser MKH 815T	Nagra Unspecified Model	17	SATAN	Adults 1.wav/Adults 2.wav/Adults 3.wav/Adults 4.wav/Adults 5.wav/Adults 6.wav/Adults 7.wav	Dryad	10.5061/dryad.sd15m	http://dx.doi.org/10.5061/dryad.sd15m	Selection and annotation of analogue audio specimens	Digitization	AdultDirSounds11Dec14Final.xls	Dryad	10.5061/dryad.sd15m	http://dx.doi.org/10.5061/dryad.sd15m
MIFF	Longitudinal (time series) sound recording of and commentary on free-living chimpanzees	Sennheiser MKH 815T	Nagra Unspecified Model	7	MIFF	Adults 1.wav/Adults 2.wav/Adults 3.wav/Adults 4.wav/Adults 5.wav/Adults 6.wav/Adults 7.wav	Dryad	10.5061/dryad.sd15m	http://dx.doi.org/10.5061/dryad.sd15m	Selection and annotation of analogue audio specimens	Digitization	AdultDirSounds11Dec14Final.xls	Dryad	10.5061/dryad.sd15m	http://dx.doi.org/10.5061/dryad.sd15m
JOMEO	Longitudinal (time series) sound recording of and commentary on free-living chimpanzees	Sennheiser MKH 815T	Nagra Unspecified Model	29	JOMEO	Adults 1.wav/Adults 2.wav/Adults 3.wav/Adults 4.wav/Adults 5.wav/Adults 6.wav/Adults 7.wav	Dryad	10.5061/dryad.sd15m	http://dx.doi.org/10.5061/dryad.sd15m	Selection and annotation of analogue audio specimens	Digitization	AdultDirSounds11Dec14Final.xls	Dryad	10.5061/dryad.sd15m	http://dx.doi.org/10.5061/dryad.sd15m
FIFI	Longitudinal (time series) sound recording of and commentary on free-living chimpanzees	Sennheiser MKH 815T	Nagra Unspecified Model	24	FIFI	Adults 1.wav/Adults 2.wav/Adults 3.wav/Adults 4.wav/Adults 5.wav/Adults 6.wav/Adults 7.wav	Dryad	10.5061/dryad.sd15m	http://dx.doi.org/10.5061/dryad.sd15m	Selection and annotation of analogue audio specimens	Digitization	AdultDirSounds11Dec14Final.xls	Dryad	10.5061/dryad.sd15m	http://dx.doi.org/10.5061/dryad.sd15m
WINKLE	Longitudinal (time series) sound recording of and commentary on free-living chimpanzees	Sennheiser MKH 815T	Nagra Unspecified Model	68	WINKLE	Adults 1.wav/Adults 2.wav/Adults 3.wav/Adults 4.wav/Adults 5.wav/Adults 6.wav/Adults 7.wav	Dryad	10.5061/dryad.sd15m	http://dx.doi.org/10.5061/dryad.sd15m	Selection and annotation of analogue audio specimens	Digitization	AdultDirSounds11Dec14Final.xls	Dryad	10.5061/dryad.sd15m	http://dx.doi.org/10.5061/dryad.sd15m
SPARROW	Longitudinal (time series) sound recording of and commentary on free-living chimpanzees	Sennheiser MKH 815T	Nagra Unspecified Model	16	SPARROW	Adults 1.wav/Adults 2.wav/Adults 3.wav/Adults 4.wav/Adults 5.wav/Adults 6.wav/Adults 7.wav	Dryad	10.5061/dryad.sd15m	http://dx.doi.org/10.5061/dryad.sd15m	Selection and annotation of analogue audio specimens	Digitization	AdultDirSounds11Dec14Final.xls	Dryad	10.5061/dryad.sd15m	http://dx.doi.org/10.5061/dryad.sd15m
SNIFF	Longitudinal (time series) sound recording of and commentary on free-living chimpanzees	Sennheiser MKH 815T	Nagra Unspecified Model	3	SNIFF	Adults 1.wav/Adults 2.wav/Adults 3.wav/Adults 4.wav/Adults 5.wav/Adults 6.wav/Adults 7.wav	Dryad	10.5061/dryad.sd15m	http://dx.doi.org/10.5061/dryad.sd15m	Selection and annotation of analogue audio specimens	Digitization	AdultDirSounds11Dec14Final.xls	Dryad	10.5061/dryad.sd15m	http://dx.doi.org/10.5061/dryad.sd15m
GILKA	Longitudinal (time series) sound recording of and commentary on free-living chimpanzees	Sennheiser MKH 815T	Nagra Unspecified Model	1	GILKA	Adults 1.wav/Adults 2.wav/Adults 3.wav/Adults 4.wav/Adults 5.wav/Adults 6.wav/Adults 7.wav	Dryad	10.5061/dryad.sd15m	http://dx.doi.org/10.5061/dryad.sd15m	Selection and annotation of analogue audio specimens	Digitization	AdultDirSounds11Dec14Final.xls	Dryad	10.5061/dryad.sd15m	http://dx.doi.org/10.5061/dryad.sd15m
SHERRY	Longitudinal (time series) sound recording of and commentary on free-living chimpanzees	Sennheiser MKH 815T	Nagra Unspecified Model	8	SHERRY	Adults 1.wav/Adults 2.wav/Adults 3.wav/Adults 4.wav/Adults 5.wav/Adults 6.wav/Adults 7.wav	Dryad	10.5061/dryad.sd15m	http://dx.doi.org/10.5061/dryad.sd15m	Selection and annotation of analogue audio specimens	Digitization	AdultDirSounds11Dec14Final.xls	Dryad	10.5061/dryad.sd15m	http://dx.doi.org/10.5061/dryad.sd15m
FLINT	Longitudinal (time series) sound recording of and commentary on free-living chimpanzees	Sennheiser MKH 815T	Nagra Unspecified Model	6	FLINT	Adults 1.wav/Adults 2.wav/Adults 3.wav/Adults 4.wav/Adults 5.wav/Adults 6.wav/Adults 7.wav	Dryad	10.5061/dryad.sd15m	http://dx.doi.org/10.5061/dryad.sd15m	Selection and annotation of analogue audio specimens	Digitization	AdultDirSounds11Dec14Final.xls	Dryad	10.5061/dryad.sd15m	http://dx.doi.org/10.5061/dryad.sd15m
GOBLIN	Longitudinal (time series) sound recording of and commentary on free-living chimpanzees	Sennheiser MKH 815T	Nagra Unspecified Model	8	GOBLIN	Adults 1.wav/Adults 2.wav/Adults 3.wav/Adults 4.wav/Adults 5.wav/Adults 6.wav/Adults 7.wav	Dryad	10.5061/dryad.sd15m	http://dx.doi.org/10.5061/dryad.sd15m	Selection and annotation of analogue audio specimens	Digitization	AdultDirSounds11Dec14Final.xls	Dryad	10.5061/dryad.sd15m	http://dx.doi.org/10.5061/dryad.sd15m
MUSTARD	Longitudinal (time series) sound recording of and commentary on free-living chimpanzees	Sennheiser MKH 815T	Nagra Unspecified Model	1	MUSTARD	Adults 1.wav/Adults 2.wav/Adults 3.wav/Adults 4.wav/Adults 5.wav/Adults 6.wav/Adults 7.wav	Dryad	10.5061/dryad.sd15m	http://dx.doi.org/10.5061/dryad.sd15m	Selection and annotation of analogue audio specimens	Digitization	AdultDirSounds11Dec14Final.xls	Dryad	10.5061/dryad.sd15m	http://dx.doi.org/10.5061/dryad.sd15m
ATLAS	Longitudinal (time series) sound recording of and commentary on free-living chimpanzees	Sennheiser MKH 815T	Nagra Unspecified Model	2	ATLAS	Adults 1.wav/Adults 2.wav/Adults 3.wav/Adults 4.wav/Adults 5.wav/Adults 6.wav/Adults 7.wav	Dryad	10.5061/dryad.sd15m	http://dx.doi.org/10.5061/dryad.sd15m	Selection and annotation of analogue audio specimens	Digitization	AdultDirSounds11Dec14Final.xls	Dryad	10.5061/dryad.sd15m	http://dx.doi.org/10.5061/dryad.sd15m
MOEZA	Longitudinal (time series) sound recording of and commentary on free-living chimpanzees	Sennheiser MKH 815T	Nagra Unspecified Model	1	MOEZA	Adults 1.wav/Adults 2.wav/Adults 3.wav/Adults 4.wav/Adults 5.wav/Adults 6.wav/Adults 7.wav	Dryad	10.5061/dryad.sd15m	http://dx.doi.org/10.5061/dryad.sd15m	Selection and annotation of analogue audio specimens	Digitization	AdultDirSounds11Dec14Final.xls	Dryad	10.5061/dryad.sd15m	http://dx.doi.org/10.5061/dryad.sd15m
SKOSHA	Longitudinal (time series) sound recording of and commentary on free-living chimpanzees	Sennheiser MKH 815T	Nagra Unspecified Model	4	SKOSHA	Adults 1.wav/Adults 2.wav/Adults 3.wav/Adults 4.wav/Adults 5.wav/Adults 6.wav/Adults 7.wav	Dryad	10.5061/dryad.sd15m	http://dx.doi.org/10.5061/dryad.sd15m	Selection and annotation of analogue audio specimens	Digitization	AdultDirSounds11Dec14Final.xls	Dryad	10.5061/dryad.sd15m	http://dx.doi.org/10.5061/dryad.sd15m
PLATO	Longitudinal (time series) sound recording of and commentary on free-living chimpanzees	Sennheiser MKH 815T	Nagra Unspecified Model	6	PLATO	Adults 1.wav/Adults 2.wav/Adults 3.wav/Adults 4.wav/Adults 5.wav/Adults 6.wav/Adults 7.wav	Dryad	10.5061/dryad.sd15m	http://dx.doi.org/10.5061/dryad.sd15m	Selection and annotation of analogue audio specimens	Digitization	AdultDirSounds11Dec14Final.xls	Dryad	10.5061/dryad.sd15m	http://dx.doi.org/10.5061/dryad.sd15m
GREMLIN	Longitudinal (time series) sound recording of and commentary on free-living chimpanzees	Sennheiser MKH 815T	Nagra Unspecified Model	2	GREMLIN	Adults 1.wav/Adults 2.wav/Adults 3.wav/Adults 4.wav/Adults 5.wav/Adults 6.wav/Adults 7.wav	Dryad	10.5061/dryad.sd15m	http://dx.doi.org/10.5061/dryad.sd15m	Selection and annotation of analogue audio specimens	Digitization	AdultDirSounds11Dec14Final.xls	Dryad	10.5061/dryad.sd15m	http://dx.doi.org/10.5061/dryad.sd15m
FREUD	Longitudinal (time series) sound recording of and commentary on free-living chimpanzees	Sennheiser MKH 815T	Nagra Unspecified Model	13	FREUD	Adults 1.wav/Adults 2.wav/Adults 3.wav/Adults 4.wav/Adults 5.wav/Adults 6.wav/Adults 7.wav	Dryad	10.5061/dryad.sd15m	http://dx.doi.org/10.5061/dryad.sd15m	Selection and annotation of analogue audio specimens	Digitization	AdultDirSounds11Dec14Final.xls	Dryad	10.5061/dryad.sd15m	http://dx.doi.org/10.5061/dryad.sd15m
PROF	Longitudinal (time series) sound recording of and commentary on free-living chimpanzees	Sennheiser MKH 815T	Nagra Unspecified Model	1	PROF	Adults 1.wav/Adults 2.wav/Adults 3.wav/Adults 4.wav/Adults 5.wav/Adults 6.wav/Adults 7.wav	Dryad	10.5061/dryad.sd15m	http://dx.doi.org/10.5061/dryad.sd15m	Selection and annotation of analogue audio specimens	Digitization	AdultDirSounds11Dec14Final.xls	Dryad	10.5061/dryad.sd15m	http://dx.doi.org/10.5061/dryad.sd15m
